# Supplementary material for: 3α,7-Dihydroxy-14(13→12)abeo-5β,12α(H),13β(H)-cholan-24-oic Acids Display Neuroprotective Properties in Common Forms of Parkinson’s Disease
Source: Biomolecules. 2022 Dec 30;13(1):76. doi: 10.3390/biom13010076 (PMC9855844; doi:10.3390/biom13010076)
Supplement: Supplementary file 1 [file biomolecules-13-00076-s001.zip]

Archive with 1 entries (1 files):
- biomolecules-2108852-supplementary.pdf
